# Supplementary material for: Exploratory association between multimodal AI-derived digital biomarkers and in-hospital mortality in adult patients with pneumonia: A proof-of-concept study
Source: PLOS Digit Health. 2026 Apr 30;5(4):e0000960. doi: 10.1371/journal.pdig.0000960 (PMC13132438; doi:10.1371/journal.pdig.0000960)
Supplement: S1 Table — Percentage of missing values per variable for Cohort A (CXR/NLP analytic cohort, n = 121) and Cohort B (ECG sub-analysis subset, n = 27). Variables with >20% missingness: img_total_ratio (89.3% in Cohort A, reflecting the 27/121 ECG subset), and HRV_LF (11.1% in Cohort B). (XLSX) [file pdig.0000960.s009.xlsx]

## Sheet: S1_Missingness
S1 Table. Missingness by variable (n=121 complete cases).
Variable	N Total	N Missing	Missing (%)
Mortality (in-hospital death)	121	0	0.0
Length of stay (days)	121	0	0.0
Age (years)	121	0	0.0
Sex	121	0	0.0
IDSA-ATS severity score (NLP)	121	0	0.0
CXR consolidation ratio (total)	121	0	0.0
CXR model consol% (total)	121	108	89.3
CXR AI label	121	0	0.0
CXR AI confidence	121	0	0.0
RR Intervals Mean (ECG)	27	0	0.0
HRV Mean NN (ms)	27	0	0.0
HRV SDNN (ms)	27	0	0.0
HRV RMSSD (ms)	27	0	0.0
HRV pNN50 (%)	27	0	0.0
HRV LF power (ms2)	27	3	11.1
HRV HF power (ms2)	27	0	0.0
