# Supplementary material for: Exploratory association between multimodal AI-derived digital biomarkers and in-hospital mortality in adult patients with pneumonia: A proof-of-concept study
Source: PLOS Digit Health. 2026 Apr 30;5(4):e0000960. doi: 10.1371/journal.pdig.0000960 (PMC13132438; doi:10.1371/journal.pdig.0000960)
Supplement: S2 Table — Per-criterion κ with 95% confidence intervals for: inter-human (κ = 0.408), NLP-V1 vs. human (κ = 0.510), and NLP-V2 vs. human (κ = 0.455). (XLSX) [file pdig.0000960.s010.xlsx]

## Sheet: S2_NLP_Kappa
S2 Table. Inter-rater agreement (κ) for NLP pneumonia severity scoring vs human validators.
Comparison	n	Kappa	Accuracy	Sensitivity	Specificity	Kappa 95% CI
Inter-human (V1 vs V2)	94	0.408	0.713	0.694	0.724	(0.223, 0.592)
NLP vs Validator 1	94	0.510	0.766	0.722	0.793	(0.336, 0.684)
NLP vs Validator 2	94	0.455	0.734	0.659	0.792	(0.275, 0.635)
