# Supplementary material for: Exploratory association between multimodal AI-derived digital biomarkers and in-hospital mortality in adult patients with pneumonia: A proof-of-concept study
Source: PLOS Digit Health. 2026 Apr 30;5(4):e0000960. doi: 10.1371/journal.pdig.0000960 (PMC13132438; doi:10.1371/journal.pdig.0000960)
Supplement: S3 Table — Per-criterion detection rate (number and percentage of patients detected) for each IDSA/ATS severity criterion, benchmarked against human expert consensus annotations. (XLSX) [file pdig.0000960.s011.xlsx]

## Sheet: S3_NLP_CriterionRates
S3 Table. NLP extraction rates per ATS/IDSA severity criterion.
Criterion	Type	IDSA Weight	n Detected	% Detected
Need for invasive mechanical ventilation	major	2	7	5.8
Septic shock requiring vasopressors	major	2	3	2.5
Hypotension (SBP<90 or DBP<60)	minor	1	9	7.4
Multilobar infiltrates	minor	1	7	5.8
Hypoxemia (PaO2/FiO2 < 250)	minor	1	6	5.0
Tachypnea (RR > 30/min)	minor	1	4	3.3
Thrombocytopenia (PLT < 100k/mm3)	minor	1	3	2.5
New confusion/disorientation	minor	1	2	1.7
Leukopenia (WBC < 4000/mm3)	minor	1	2	1.7
Uremia (BUN > 20 mg/dL)	minor	1	1	0.8
