# Supplementary material for: Exploratory association between multimodal AI-derived digital biomarkers and in-hospital mortality in adult patients with pneumonia: A proof-of-concept study
Source: PLOS Digit Health. 2026 Apr 30;5(4):e0000960. doi: 10.1371/journal.pdig.0000960 (PMC13132438; doi:10.1371/journal.pdig.0000960)
Supplement: S4 Table — Score distributions under two scenarios (NLP-extracted vs. human-assigned labels), with percentage of patients reclassified to a higher or lower risk stratum. (XLSX) [file pdig.0000960.s012.xlsx]

## Sheet: S4_IDSA_Distribution
S4 Table. Distribution of NLP-derived IDSA-ATS severity scores.
IDSA-ATS Score	Severity Category	n (NLP v1)	% (NLP v1)
0	No severe criteria	1	0.8
1	Minor ×1	11	9.1
2	Minor ×2	27	22.3
3	Minor ×3 — ATS moderate	29	24.0
4	Minor ×4	25	20.7
5	Minor x5 (3+ minor = severe)	17	14.0
6	Minor ×5 + Major ×1	5	4.1
7	Major ×1 + Minor ×5	4	3.3
8	Major ×2	2	1.7
