# Supplementary material for: Exploratory association between multimodal AI-derived digital biomarkers and in-hospital mortality in adult patients with pneumonia: A proof-of-concept study
Source: PLOS Digit Health. 2026 Apr 30;5(4):e0000960. doi: 10.1371/journal.pdig.0000960 (PMC13132438; doi:10.1371/journal.pdig.0000960)
Supplement: S5 Table — Dice coefficient ± SD = 0.286±0.199, AUROC ± SD = 0.613±0.223, ICC(2,1) = 0.123 [-0.07, 0.35] against radiologist ground truth (n = 106 images with manual segmentation). CAM activation threshold T* = 0.20 (determined by LOOCV). (XLSX) [file pdig.0000960.s013.xlsx]

## Sheet: S5_CXR_Validation
S5 Table. CXR model validation metrics (binary comparisons, leave-one-out cross-validation).
Metric	Pneumonia vs Sano	Pneumonia vs Otros
AUC ROC	0.6240 [0.6043, 0.6443]	0.5559 [0.5334, 0.5777]
Accuracy	0.4943 [0.4766, 0.5114]	0.4463 [0.4294, 0.4629]
Sensitivity Recall	0.9008 [0.8790, 0.9228]	0.7713 [0.7406, 0.8003]
Specificity	0.3735 [0.3531, 0.3934]	0.3552 [0.3369, 0.3735]
Precision PPV	0.2995 [0.2811, 0.3171]	0.2511 [0.2337, 0.2679]
NPV	0.9268 [0.9094, 0.9423]	0.8471 [0.8273, 0.8681]
F1 Score	0.4495 [0.4265, 0.4712]	0.3789 [0.3575, 0.4010]
