# Supplementary material for: Exploratory association between multimodal AI-derived digital biomarkers and in-hospital mortality in adult patients with pneumonia: A proof-of-concept study
Source: PLOS Digit Health. 2026 Apr 30;5(4):e0000960. doi: 10.1371/journal.pdig.0000960 (PMC13132438; doi:10.1371/journal.pdig.0000960)
Supplement: S6 Table — Architecture: ResNet-18, 3-class output (NEUMONIA/OTROS/SANO). Preprocessing: CLAHE, DeepLabV3 lung segmentation. Input: 224 × 224 px. CAM via layer4 activations. Pre-training datasets: CheXpert, NIH ChestX-ray14, Montgomery, Shenzhen, RSNA, COVIDx. Fine-tuning: 395 images, Clínica CES. Training hyperparameters: 300 epochs, AdamW (lr = 0.005), cosine annealing with warm restarts, batch size 512. (XLSX) [file pdig.0000960.s014.xlsx]

## Sheet: S6_CXR_Config
S6 Table. CXR deep-learning model configuration and training details (verified against production source code humath_curie/images/clasification.py and inference.py; Bitácora Humath Curie §7).
Parameter	Value
Architecture	ResNet-18, 3-class (NEUMONIA / OTROS / SANO)
Preprocessing pipeline	CLAHE contrast enhancement → DeepLabV3 lung segmentation → crop to lung mask → ResNet-18 classification
Input size	224 × 224 pixels (Resize then ToTensor; no channel normalisation applied)
Output activation	Softmax (3-class probability vector)
Class-activation map (CAM) layer	layer4 — final convolutional block of ResNet-18
CAM discrimination threshold (T*)	0.20 -- grid search T* in [0.05, 0.95] + LOOCV (106/106 folds unanimous at T*=0.20)
Base training datasets (public)	CheXpert, NIH ChestX-ray14, Montgomery County, Shenzhen, RSNA Pneumonia Challenge, COVIDx (all re-labelled to NEUMONIA / OTROS / SANO by allied radiologists)
Model development institution	Clinica CES, Medellin, Colombia (original builder; model developed and fine-tuned at CES)
Model development dataset (CES)	395 PA chest radiographs -- Clinica CES, Jan-Dec 2020 (training split 80 % / hold-out 20 %, stratified by label)
External validation (current study)	106 chest radiographs from the current study cohort (Hospital Alma Mater, Medellín, 2024); model weights were frozen — no re-training performed
CAM threshold optimisation (external set)	Grid search T* in [0.05, 0.95] + LOOCV on 106 Hospital Alma Mater images → T* = 0.20 (106/106 folds unanimous); only the threshold, not the model weights, was selected on this set
Validation approach	External validation: pre-trained CES model applied to 106 Hospital Alma Mater images; LOOCV used exclusively for CAM threshold T* selection (not for reporting classification metrics)
Training hyperparameters	Not archived in workspace (inference-only code available; note: Adam / MSELoss / batch 8 / 18 epochs reported in Bitácora §7 refers to the CT-scan U-Net segmentation model, NOT this CXR classifier)
Framework	PyTorch (torchvision.models.resnet18); model weights in humath_curie/images/models/resnet18_curie.pth
Segmentation model	DeepLabV3 (60M parameters, atrous convolutions); weights in models/DLv3_lungXR_clahe_0.9.pth
Source code	humath_curie/images/clasification.py (model class) + inference.py (pipeline)
