# Supplementary material for: Exploratory association between multimodal AI-derived digital biomarkers and in-hospital mortality in adult patients with pneumonia: A proof-of-concept study
Source: PLOS Digit Health. 2026 Apr 30;5(4):e0000960. doi: 10.1371/journal.pdig.0000960 (PMC13132438; doi:10.1371/journal.pdig.0000960)
Supplement: S7 Table — Penalised logistic regression (Firth method) fitted with three predictors. Cohort A: CXR total compromise ratio, NLP-IDSA score, age; AUC = 0.756, Brier = 0.116. Cohort B: CXR total compromise ratio, NLP-IDSA score, tachycardia-corrected mean heart rate (10-second Lead II, v4.0); AUC = 0.917, Brier = 0.067. (XLSX) [file pdig.0000960.s015.xlsx]

## Sheet: S7_Firth_Model
S7 Table. Firth penalised logistic regression — sensitivity analysis predicting in-hospital mortality.
Cohort	Predictor	OR (95 % CI)	p-value	n	events	AUC	Brier
A — CXR + NLP + Age (n=121)	cxr_total_ratio	5.65 (1.16–27.42)	0.032	121	19	0.756	0.116
A — CXR + NLP + Age (n=121)	idsa_ats	1.87 (1.07–3.26)	0.028	121	19	0.756	0.116
A — CXR + NLP + Age (n=121)	age	0.68 (0.36–1.29)	0.238	121	19	0.756	0.116
B — CXR + NLP + ECG + Age (n=27)	cxr_total_ratio	0.74 (0.16–3.48)	0.701	27	3	0.917	0.062
B — CXR + NLP + ECG + Age (n=27)	idsa_ats	2.23 (0.59–8.36)	0.236	27	3	0.917	0.062
B — CXR + NLP + ECG + Age (n=27)	RR_Intervals_Mean	0.22 (0.04–1.25)	0.089	27	3	0.917	0.062
