# Supplementary material for: Exploratory association between multimodal AI-derived digital biomarkers and in-hospital mortality in adult patients with pneumonia: A proof-of-concept study
Source: PLOS Digit Health. 2026 Apr 30;5(4):e0000960. doi: 10.1371/journal.pdig.0000960 (PMC13132438; doi:10.1371/journal.pdig.0000960)
Supplement: S8 Table — Median [IQR] for 16 ECG morphology and interval features (383 beats from 27 patients, v4.0 tachycardia-corrected). Mann-Whitney U p-values reported; beats are not independent (see linear mixed-model results in the main text). (XLSX) [file pdig.0000960.s016.xlsx]

## Sheet: S8_ECG_Beats
S8 Table. ECG beat-level feature descriptives by survival outcome (note: beats are not independent — see LMM results).
ECG Feature	Survivors — beats (n=326) Median [IQR]	Non-survivors — beats (n=57) Median [IQR]	MWU p-value	Note
RR_prev_ms	660.000 [548.000–785.000]	500.000 [405.000–588.000]	0	beats not independent — see LMM
RR_next_ms	656.000 [536.000–772.000]	500.000 [404.000–588.000]	0	beats not independent — see LMM
delta_RR_ms	8.000 [4.000–48.000]	4.000 [0.000–4.000]	0	beats not independent — see LMM
R_amp	0.295 [0.181–0.446]	0.337 [0.301–0.354]	0.2712	beats not independent — see LMM
Q_amp	-0.059 [-0.095–-0.037]	-0.065 [-0.073–-0.048]	0.9365	beats not independent — see LMM
S_amp	-0.111 [-0.156–-0.073]	-0.090 [-0.111–-0.061]	0.0005	beats not independent — see LMM
T_amp	0.073 [0.014–0.136]	0.055 [-0.007–0.102]	0.0592	beats not independent — see LMM
QRS_dur_ms	116.000 [96.000–128.000]	128.000 [108.000–132.000]	0.0947	beats not independent — see LMM
QT_ms	290.000 [208.000–324.000]	236.000 [216.000–248.000]	0.0003	beats not independent — see LMM
QTc_ms	351.324 [261.534–378.238]	339.411 [306.085–349.339]	0.2657	beats not independent — see LMM
ST_level_mV	-0.034 [-0.058–-0.015]	-0.053 [-0.078–-0.042]	0	beats not independent — see LMM
ST_slope	0.001 [0.000–0.001]	0.000 [0.000–0.001]	0.1057	beats not independent — see LMM
T_R_ratio	0.227 [0.038–0.552]	0.219 [-0.022–0.358]	0.1307	beats not independent — see LMM
QRS_area	11.541 [9.011–17.062]	12.203 [10.547–13.108]	0.9498	beats not independent — see LMM
QRS_energy	0.570 [0.309–1.343]	0.672 [0.495–0.745]	0.7228	beats not independent — see LMM
T_symmetry	0.923 [0.625–1.208]	1.000 [0.576–1.305]	0.9548	beats not independent — see LMM
