# Supplementary material for: Exploratory association between multimodal AI-derived digital biomarkers and in-hospital mortality in adult patients with pneumonia: A proof-of-concept study
Source: PLOS Digit Health. 2026 Apr 30;5(4):e0000960. doi: 10.1371/journal.pdig.0000960 (PMC13132438; doi:10.1371/journal.pdig.0000960)
Supplement: S9 Table — VIF values for Cohort A Firth model predictors: CXR = 1.24, NLP-IDSA = 1.18, Age = 1.37 (all < 2; acceptable). Cohort B predictors (v4.0): CXR = 1.14, NLP-IDSA = 1.17, mean HR = 1.05 (all VIF < 2). HRV panel (v4.0 corrected): RMSSD and SD1 show VIF > 104 reflecting mathematical equivalence (SD1 = RMSSD/2). (XLSX) [file pdig.0000960.s017.xlsx]

## Sheet: S9_VIF
S9 Table. Variance inflation factors (VIF) for predictors in the Firth logistic model.
Feature	VIF	Flag	Cohort
CXR total ratio	1.235	OK	A (n=121, CXR+NLP+Age)
IDSA-ATS score	1.180	OK	A (n=121, CXR+NLP+Age)
Age	1.369	OK	A (n=121, CXR+NLP+Age)
CXR total ratio	1.286	OK	B (n=27, +ECG)
IDSA-ATS score	1.428	OK	B (n=27, +ECG)
Age	1.574	OK	B (n=27, +ECG)
RR Intervals Mean	1.020	OK	B (n=27, +ECG)
HRV_RMSSD	1588984.000	HIGH	HRV panel (n=24)
HRV_SD1	1552373.000	HIGH	HRV panel (n=24)
HRV_SDNN	1108.000	HIGH	HRV panel (n=24)
HRV_SD2	358.442	HIGH	HRV panel (n=24)
HRV_ApEn	16.586	HIGH	HRV panel (n=24)
HRV_DFA_alpha1	14.218	HIGH	HRV panel (n=24)
HRV_SampEn	11.475	HIGH	HRV panel (n=24)
HRV_MeanNN	10.002	HIGH	HRV panel (n=24)
HRV_pNN50	8.273	HIGH	HRV panel (n=24)
HRV_LFHF	6.388	HIGH	HRV panel (n=24)
HRV_LF	6.215	HIGH	HRV panel (n=24)
HRV_HF	3.836	OK	HRV panel (n=24)
